# Supplementary material for: Role of Moonlighting Proteins in Disease: Analyzing the Contribution of Canonical and Moonlighting Functions in Disease Progression
Source: Cells. 2023 Jan 5;12(2):235. doi: 10.3390/cells12020235 (PMC9857295; doi:10.3390/cells12020235)
Supplement: Supplementary file 1 [file cells-12-00235-s001.zip]

Archive with 1 entries (1 files):
- cells-2055716-supplementary.xlsx
