# Supplementary material for: Role of Moonlighting Proteins in Disease: Analyzing the Contribution of Canonical and Moonlighting Functions in Disease Progression
Source: Cells. 2023 Jan 5;12(2):235. doi: 10.3390/cells12020235 (PMC9857295; doi:10.3390/cells12020235)
Supplement: Supplementary file 1 [file cells-12-00235-s001.zip › cells-2055716-supplementary.xlsx]

## Sheet: Table_S1
Uni Prot Code	Protein Name	Canonical Function	Moonlighting Function	Disease	Is disease linked to Moon or Canonical function?	Cause or effect? caused by the absence or excess? going-back or going-forward effect?	Ref
Q71UF1	Aconitase EC:4.2.1.3	Catalyses the Stereo-specific isomerization of citrate to isocitrate via cis-aconitate (TCA cycle)	Doom homeostasis / IREBP: Iron-responsive element-binding protein (cytosol), mtDNA maintenance (mitochondrion)	1.Infantile cerebellar-retinal degeneration 2.cancer	1.c&m 2.c&m	1.ca&eb 2.ca&eb	https://www.omim.org/entry/614559 https://www.ncbi.nlm.nih.gov/pmc/articles/PMC3309186/ https://pubmed.ncbi.nlm.nih.gov/23550275/ https://pubmed.ncbi.nlm.nih.gov/16595004/
P21399	Cytoplasmatic aconitate hydratase/IRP1 EC:4.2.1.3	Catalyses the stereo-specific isomerization of citrate to isocitrate via cis-aconitate (TCA cycle)	mRNA binding protein	1.cancer	1.c&m	1.ca&eb	https://www.ncbi.nlm.nih.gov/pubmed/26755275 https://www.sciencedirect.com/science/article/pii/S0002929708001031
O00337	hCNT1 (Sodium/nucleoside cotransporter 1)	Nucleosides Transport (selective for pyrimidine nucleosides and adenosine)	Inhibition of tumor growth (likely to be relevant in tumor biology)	1.Concentrative nucleoside transporter deficency(URIDINE-CYTIDINEURIA) 2.cancer	1.c 2.m	1.ca 2.eb	https://www.omim.org/entry/618477 https://www.ncbi.nlm.nih.gov/pmc/articles/PMC3674379/ https://pubmed.ncbi.nlm.nih.gov/25314577/
P15336	ATF2 protein (Cyclic AMP-dependent transcription factor) EC:2.3.1.48	Transcription factor (stimulates CRE (cAMP responsive element)-dependent transcription)	DNA damage response	cancer	c&m	eb&ef	https://pubmed.ncbi.nlm.nih.gov/15916964/ https://www.ncbi.nlm.nih.gov/pmc/articles/PMC3941510/ https://jeccr.biomedcentral.com/articles/10.1186/s13046-016-0383-2
P99999	Cytochrome c	It transfers electrons between Complexes III (Coenzyme Q - Cyt C reductase) and IV (Cyt C oxidase). Electron transport chain	Controlling apoptosis (enhance)	1. Thrombocytopaenia 2.cancer	1.m 2.m	1.ce 2.eb	http://dx.doi.org/10.1038/ng.103 https://www.ncbi.nlm.nih.gov/pmc/articles/PMC4703574/
P09622	DLD (Dihydrolipoyl dehydrogenase, mitochondrial) EC:1.8.1.4	Lipoamide dehydrogenase is a component of the glycine cleavage system as well as of the alpha-ketoacid dehydrogenase complexes	Protease	Dihydrolipoamide dehydrogenase deficiency	c	ca	https://www.omim.org/entry/246900
P28482	ERK2 (signal-regulated kinases) EC:2.7.11.24	Mitogen-activated protein kinase 1 (MAP kinase)	1. Transcriptional repressor 2. activation of asymmetric proliferation	1. Truncus arteriosus 2. cancer	1.c 2.c&m	1.ca 2.ef	https://pubmed.ncbi.nlm.nih.gov/18172682/ https://www.ncbi.nlm.nih.gov/pmc/articles/PMC2774939/ https://www.ncbi.nlm.nih.gov/pmc/articles/PMC4359546/ https://www.pnas.org/doi/pdf/10.1073/pnas.1811923116
P05455	La protein (Lupus La protein) Larp3	Protect RNA from 3'-end digestion	RNA folding chaperone	Sjogren syndrome Systemic lupus erythematosus 2.cancer	1.x 2.m	1.ce 2.ef	https://www.uniprot.org/uniprotkb/P05455/ https://www.ncbi.nlm.nih.gov/pmc/articles/PMC7832410/ https://pubmed.ncbi.nlm.nih.gov/25053741/ https://www.ncbi.nlm.nih.gov/pmc/articles/pmid/22016766/ https://www.ncbi.nlm.nih.gov/pmc/articles/PMC5647580/
Q99217	Amelogenin	Regulates the size and shape of mineral crystallites	Mitochondrial DNA maintenance	Amelogenesis imperfecta hypoplastic/ hypomaturation type 1E	c	ca	https://www.omim.org/entry/301200
P36969	Gpx4 - Phospholipid hydroperoxide glutathione peroxidase, mitochondrial (Glutathione peroxidase-4) EC:1.11.1.12	Peroxidase (Protects from radiation and oxidative damage)	Formation of the mitochondrial capsule during sperm maturation	Sedaghatian type of spondylometaphyseal dysplasia	c	ca	https://www.omim.org/entry/250220
Q9Y3E5	Pth2/Bit1 peptidyl-tRNA hydrolase 2/Bcl-2 inhibitor of transcription 1 EC:3.1.1.29	Peptidyl-tRNA hydrolase 2	1.Inhibitor of transcription, 2.anoikis	1. Osteoarthritis // 2. Neurologic, endocrine, and pancreatic disease, multisystem, infantile-onset (IMNEPD) 3.cancer	1.? 2.c 3.m	1.? 2.ca 3.eb&ef	https://www.ncbi.nlm.nih.gov/pmc/articles/pmid/25003198/ https://www.ncbi.nlm.nih.gov/pmc/articles/PMC5031426/ https://www.nature.com/articles/s41420-020-00357-0
P06744	Phosphoglucose isomerase EC:5.3.1.9	Catalyzes the conversion of glucose-6-phosphate into fructose 6-phosphate (glycolysis)	Neuroleukin, autocrine motility factor, differentiation and maturation factor / nerve growth factor / stimulation of cell migration / implantation factor (in the ferret); is an important modulator of tumor progression and a target for cancer therapy / sperm surface antigen 36, which mediates sperm agglutination	1. Hemolytic anemia GPI deficiency 2.cancer	1.c 2.m	1.ca 2.ef	https://www.omim.org/entry/613470 https://www.spandidos-publications.com/ijo/46/3/1275
P19971	Thymidine phosphorylase EC:2.4.2.4	Phosphorylates thymidine to produce thymine and 2-deoxy-alpha-D-ribose 1-phosphate	Platelet-derived endothelial cell growth factor	Mitochondrial DNA depletion syndrome 1	1.c	1.ca	https://www.omim.org/entry/603041
O14786	Neuropilin (VEGF receptor)	Vascular endothelial cell growth factor receptor	Receptor for semaphorin III (nerve axons) / VEFGR, regulation of angiogenesis	1. DiGeorge syndrome 2. cancer	1.c 2.c&m	1.ca 2.ef	https://www.ncbi.nlm.nih.gov/pubmed/26795388 https://www.ncbi.nlm.nih.gov/pmc/articles/PMC4084996/ https://www.mdpi.com/1422-0067/20/3/639
P04406	Glyceraldehyde-3-phosphate dehydrogenase EC:1.2.1.12	Conversion of D-glyceraldehyde 3-phosphate (G3P) into 3-phospho-D-glyceroyl phosphate (Glycolysis)	Uracil-DNA glycosylase, Transferrin receptor, involved in endocytosis, microtubule binding (bundling), phosphate group transfer, involved in sperm motility & apoptosis, binds RNA and dianosine tetraphosphate (nuclear tRNA transport)... see references	1. Huntington disease, Alzheimer disease, Parkinson disease 2. cancer	1.c&m 2.m	1. ca&ef 2.ef	http://www.ncbi.nlm.nih.gov/pmc/articles/PMC4175333/ https://www.frontiersin.org/articles/10.3389/fnins.2021.662242/full
P13569	CFTR chloride channel (Cystic fibrosis transmembrane conductance regulator) EC:3.6.3.49	Involved in the transport of chloride ions	Regulator of other epitelial anion channels (Regulator of Na+ channels)	1. Congenital bilateral absence of vas deference Cystic fibrosis Sweat chloride elevation Neonatal hypertrypsinemia; Idiopathic Pancreatitis 2.cancer	1.c&m 1.c&m	1.ca 2.ca	https://www.omim.org/entry/277180 https://www.omim.org/entry/602421 https://pubmed.ncbi.nlm.nih.gov/23916755/ https://www.dovepress.com/cftr-functions-as-a-tumor-suppressor-and-is-regulated-by-dna-methylati-peer-reviewed-fulltext-article-CMAR https://www.mdpi.com/1422-0067/21/9/3133/htm https://sci-hub.ru/10.1016/j.bbrc.2021.03.130 https://link.springer.com/article/10.1007/s00018-016-2391-y
P08183	ATP-dependent translocase ABCB1 (transporter) EC:3.6.3.44	P-Glycoprotein (transporter)	Regulator of cell-swelling ion channel (K+/Cl-)	1. Cochicine resitance Inflammatory bowel disease 13 2. Susceptibility association with lung cancer	1.c 2.m	1. ca 2.ef	https://www.omim.org/entry/612244 https://academic.oup.com/noa/article/3/1/vdab030/6256722 https://pubmed.ncbi.nlm.nih.gov/26351321/ https://www.ncbi.nlm.nih.gov/pmc/articles/PMC4307903/
P00734	Thrombin protease (Prothrombin)	Thrombin protease	Ligand for cell surface receptors	1. Stroke, ischemic Thromboembolism Thrombophilia due to thrombin defect (THPH1) Pregnancy loss, recurrent 2 (RPRGL2) 2. Factor II deficiency (FA2D).	1.c 2.c	1.ce 2.ca	https://omim.org/entry/188050 https://omim.org/entry/614390
P04818	Thymidylate synthase	Contributes to the de novo mitochondrial thymidylate biosynthesis pathway	Translation inhibitor	Breast neoplasm, Lung neoplasm, Ovarian neoplasm, Colonic neoplasm, Pancreatic neoplasm, Carcinoma hepatocellular, Prostatic neoplasm, Squamous cell carcinoma, Stomach neoplasms, Colorectal neoplasms, Head and neck neoplasms, Non-Hodgkin lymphoma, Rectal neoplasm, Tongue neoplasms, Neuroendocrine tumors, Follicular lymphoma, Dermatitis, Glomerulonephritis, Digestive system neoplasms	m	ef	https://linkinghub.elsevier.com/retrieve/pii/S0925443902000807 https://www.ncbi.nlm.nih.gov/pmc/articles/pmid/26502926/ https://www.nature.com/articles/s41416-020-01095-x https://www.jbc.org/article/S0021-9258(20)78871-X/fulltext
P02730	Band-3 anion exchanger	Its integral domain mediates a 1:1 exchange of inorganic anions across the membrane, whereas its cytoplasmic domain provides binding sites for cytoskeletal proteins, glycolytic enzymes, and hemoglobin	Regulator of glycolysis	Renal tubular acidosis Spherocytosis, type 4	c	ca	https://omim.org/entry/611590
P00558	Phosphoglycerate kinase	Glycolisis	verifying that under hypoxic conditions, ADA is able to decrease protein and mRNA levels of Snail and Twist1 in U87-GSCs and PC-GSCs .<<osea que inhibe la emt, aunqeu juan dice que ha encontrado papers ue promueven el tumor>>	1. Phosphoglycerate kinase deficiency, 2. hepatocellular carcinoma, Renal cell carcinoma	1.c 2.m	1.ca 2.ef&eb	https://omim.org/entry/300653 https://www.ncbi.nlm.nih.gov/pmc/articles/PMC4888784/ https://pubmed.ncbi.nlm.nih.gov/32705252/ https://www.sciencedirect.com/science/article/abs/pii/S0007455122003046
P23219	Cyclooxygenase-1 EC:1.14.99.1	Prostaglandin G/H synthase 1	Heme-dependent peroxidase. New functions involved in cancer progression	BLEEDING DISORDER, PLATELET-TYPE, 12 2.cancer	1.c 2.m	1.ca 2.ef	https://omim.org/entry/605735 https://www.ncbi.nlm.nih.gov/pmc/articles/PMC1134673/ https://www.ncbi.nlm.nih.gov/pmc/articles/pmid/25972361/ https://www.ncbi.nlm.nih.gov/pmc/articles/PMC4673270/
P30041	Peroxiredoxin-6	Cyclooxygenase-1	1. phospholipase A(2) (PLA(2)) activity 2. lysophosphatidylcholine acyl transferase (LPCAT) activity	1. Lung cancer, Hepatocellular carcinoma, 2. neurodegeneration, Myocardial Ischemia	1.c&m 2.c&m	1.ef 2.ca&eb	https://www.ncbi.nlm.nih.gov/pmc/articles/PMC4698451/ http://mct.aacrjournals.org/content/9/4/825.long https://www.spandidos-publications.com/10.3892/mco.2017.1129
P09960	Leukotriene A4 hydrolase	Epoxide hydrolase that catalyzes the final step in the biosynthesis of the proinflammatory mediator leukotriene B4	Aminopeptidase	Atherosclerosis, Cancer	1.c 2.m	1.ce 2.eb	https://link.springer.com/article/10.1007/s10557-008-6140-9 https://www.ncbi.nlm.nih.gov/pmc/articles/pmid/24591641/ https://linkinghub.elsevier.com/retrieve/pii/S0925-4439(14)00228-2 https://academic.oup.com/jnci/article/95/14/1028/2520328?login=false
P13716	Delta-aminolevulinic acid dehydratase EC:4.2.1.24	Delta-aminolevulinic acid dehydratase	Proteasome inhibitory subunit	1.acute hepatic Porphyria 2.cancer	1.c 2.m	1.ca 2.eb	https://omim.org/entry/612740 https://www.ncbi.nlm.nih.gov/pmc/articles/PMC4112406/ https://www.ncbi.nlm.nih.gov/pmc/articles/PMC5406535/
O60568	Lysyl hydroxylase isoform	Lysyl hydroxylase	1. Collagen glucosyltransferase 2.collagen galactosyltransferase 3. glycosyltransferase	1. Lysyl hydroxylase 3 deficiency (LH3 deficiency) 2. cancer	1.c 2.m	1.ca 2.ef	https://omim.org/entry/612394 https://pubmed.ncbi.nlm.nih.gov/32585183/ https://www.ncbi.nlm.nih.gov/pmc/articles/PMC5884658/ https://www.nature.com/articles/s41419-018-1186-5
Q9NQX3	Gephyrin, protein anchor	Microtubule-associated protein involved in membrane protein-cytoskeleton interactions (it is thought to anchor the inhibitory glycine receptor (GLYR) to subsynaptic microtubules).	Synthesis of molybdenum cofactor (MoCo). Copley et al.: it forms a scaffold beneath the membrane of post-synaptic neurons that anchors glycinergic receptors and also binds dynein to facilitate retrograde transport of glycinergic receptors EC:4.1.99.18	Molybdenum cofactor deficiency C	m	ca	https://omim.org/entry/615501
P23396	S3	Ribosomal protein	negatively regulates DNA repair, selective gene regulation via implication in NF-κB signaling pathway, inducing apoptosis, control of expression of the own gene at the translation level. microtubule associated protein (MAP) and regulates spindle dynamics during mitosis	Colon adenocarcinomas	m	eb&ef	http://www.sciencedirect.com/science/article/pii/S0300908413003970 https://www.ncbi.nlm.nih.gov/pmc/articles/PMC6393244/
P62263	S14	Ribosomal protein	Autogenous regulation of translation	1. Macrocytic anemia, refractory, due to 5q deletion, somatic 2.cancer	1.c 2.m	1.ca 2.ca&eb	https://omim.org/entry/153550 https://www.sciencedirect.com/science/article/pii/S1021949818300401 https://portlandpress.com/bioscirep/article/41/1/BSR20200869/227258/Identification-of-ribosomal-protein-family-in https://www.frontiersin.org/articles/10.3389/fcell.2015.00024/full https://iubmb.onlinelibrary.wiley.com/doi/full/10.1002/iub.428
P18124	L7	Ribosomal protein	Autogenous regulation of translation. Autoantibodies	1.Systemic lupus erythematosus 2.cancer	1.x 2.c&m	1.ef 2.ef	https://www.sciencedirect.com/science/article/pii/S0092867411001280
P32189	Glycerol Kinase EC:2.7.1.30	It converts glycerol to sn-glycerol 3-phosphate (glycolysis)	ATP-stimulated translocation protein (ASTP), porin binding, apoptosis, lysosome stability (Copley: a rat liver ATP-stimulated translocation protein)	Glycerol kinase deficiency	c	ca	https://omim.org/entry/307030
Q13584	Isocitrate dehydrogenase EC:1.1.1.42	TCA cycle enzyme	Mitochondrial mRNA binding	GLIOBLASTOMA MULTIFORME, cancer	?	eb	https://www.ncbi.nlm.nih.gov/pmc/articles/PMC5902927/ https://www.frontiersin.org/articles/10.3389/fendo.2020.00189/full
P53597	Succinyl-coA synthetase (Succinate thiokinase) EC:6.2.1.4	TCA cycle enzyme	Mitochondrial DNA maintenance	1. Mitochondrial DNA depletion syndrome 9 (encephalomyopathic type with methylmalonic aciduria) 2.cancer	1.m	1.ca 2.eb	https://omim.org/entry/245400 https://insight.jci.org/articles/view/148438 https://www.nature.com/articles/s41419-021-03641-8
P21912	Succinate dehydrogenase EC:1.3.99.1	TCA cycle enzyme	Tumor supression (it should play specific tumor-suppressing roles, directly or indirectly)	Pheochromocytoma, Paragangliomas , Paraganglioma and gastric stromal sarcoma, Cowden syndrome 2	m	ca&eb	http://www.ncbi.nlm.nih.gov/pubmed/12612654 https://www.ncbi.nlm.nih.gov/pmc/articles/PMC6544948/ https://www.sciencedirect.com/science/article/pii/S2211124722001802 https://ovarianresearch.biomedcentral.com/articles/10.1186/s13048-014-0115-1
P07954	Fumarate hydratase EC:4.2.1.2	Catalyzes the reversible hydration/dehydration of fumarate to malate (TCA cycle)	Tumor suppressor. Protection of cells from DNA damage, particularly from DNA double-strand breaks	1. Fumarase deficiency 2. Leiomyomatosis, renal cell cancer. Malignant pheochromocytoma (PCC) and paraganglioma (PGL), gastric leiomyoma	1.c 2.m	1.ca 2.ca&eb	https://omim.org/entry/606812 http://www.ncbi.nlm.nih.gov/pubmed/11865300 http://www.ncbi.nlm.nih.gov/pubmed/18257390 http://www.ncbi.nlm.nih.gov/pmc/articles/PMC1888487/ http://www.ncbi.nlm.nih.gov/pmc/articles/PMC2834712/ https://pubmed.ncbi.nlm.nih.gov/27580029/ https://www.ncbi.nlm.nih.gov/pmc/articles/PMC5260501/
P13010	Ku70/Ku80	Single stranded DNA-dependent ATP-dependent helicase. Has a role in chromosome translocation	Extracellular protease (function at the cell surface is likely to be important in tumour invasion)	Colon cancer	m	ef	https://www.europeanreview.org/article/18993 https://www.ncbi.nlm.nih.gov/pmc/articles/PMC7346019/ https://www.ncbi.nlm.nih.gov/pmc/articles/PMC7778541/
Q9UH91	Xanthine oxidoreductase	Purine catabolism enzyme	Structural role in the mammary gland	1.XANTHINURIA, TYPE I 2.cancer	1.c 2.c&m	1.ca 2.ce&eb&ef	https://omim.org/entry/278300 https://www.ncbi.nlm.nih.gov/pmc/articles/PMC7555171/ https://www.sciencedirect.com/science/article/pii/S2213231718310528 https://www.ahajournals.org/doi/full/10.1161/HYPERTENSIONAHA.109.135152 https://www.sciencedirect.com/science/article/pii/S2213231721000306 https://www.sciencedirect.com/science/article/abs/pii/S1071916408001814
P18074	ERCC2 - excision repair 2, TFIIH core complex helicase subunit	DNA helicase involved in the repair of DNA damaged by exposure to ultraviolet light	It is also a subunit of TFIIH, a basal transcription factor	1.Xeroderma pigmentosum , Cerebrooculofacioskeletal syndrome 2 , Trichothiodystrophy 1, photosensitive (TTD1) , 2.cancer	1.c 2.c	1.ca 2.ca&ef	https://pubmed.ncbi.nlm.nih.gov/14726016/ https://www.mdpi.com/1999-4923/13/1/75/htm https://www.sciencedirect.com/science/article/abs/pii/S0094014319300849
Q8IXV0	Hes 1 protein	Transcriptional repressor	It is able to induce the activation of the NF-kB (Nuclear factor-kappaB) pathway in human T-ALL lines and animal models of the T Cell Leukemia	Leukemia, myeloid/lymphoid or mixed-lineage; cancer	m	eb&ef	http://www.ncbi.nlm.nih.gov/pubmed/26092281 https://www.ncbi.nlm.nih.gov/pmc/articles/PMC4742206/ https://www.tandfonline.com/doi/full/10.1080/15384047.2015.1016662 https://pubmed.ncbi.nlm.nih.gov/22649105/
A7UKY0	MDM2 (E3 ubiquitin-protein ligase Mdm2)	Down-regulation of p21	Activation of estrogen receptor alpha	Glioma, susceptibility Retinoblastoma. Osteosarcomas, soft tissue sarcomas. 2. high-grade ovarian and bladder carcinomas. 3. breast cancer	1.c 2.c 3.c&m	1.ce&ef 2.ce&ef 3.ce&ef	http://www.ncbi.nlm.nih.gov/pubmed/21169420 https://pubmed.ncbi.nlm.nih.gov/28817834/ https://www.ncbi.nlm.nih.gov/pmc/articles/PMC6441555/ https://www.spandidos-publications.com/10.3892/or.2021.8071 https://aacrjournals.org/cancerres/article/79/13_Supplement/1887/633950/Abstract-1887-MDM2-induces-a-partial-hybrid-EMT https://www.nature.com/articles/leu2008348
P38936	P21 and p27	P21: Inhibition of cyclin-dependent kinase activity, preventing phosphorylation of critical cyclin-dependent kinase substrates and blocking cell cycle progression. P27: Might play a role in mitosis. Antigenic molecule. Could be a centromere-associated pr	Activation of Cdk	brain tumor. Other cancers	c&m	ca&ef	http://www.ncbi.nlm.nih.gov/pubmed/9106657 https://link.springer.com/article/10.1186/s13048-021-00919-5 https://www.mdpi.com/2072-6694/11/9/1220/htm
O75925	PIAS1	Inhibition of activated STAT	Activation of p53	1. Cancer, prostate cancer, breast cancer	1.c&m	1.ce&eb	http://www.ncbi.nlm.nih.gov/pubmed/24586797/ https://journals.plos.org/plosone/article?id=10.1371/journal.pone.0013971 https://www.ncbi.nlm.nih.gov/pmc/articles/PMC4278292/
P46777	Ribosomal Protein L5	Ribosomal protein, component of the large ribosomal subunit	Inhibition of MDM2-mediated p53 ubiquitination and degradation	1. Diamond-Blackfan anemia 6 2. cancer	1.c 2.m	1.ca 2.eb	https://omim.org/entry/612561 http://www.ncbi.nlm.nih.gov/pubmed/24061479 http://www.ncbi.nlm.nih.gov/pubmed/1712897 https://cancerci.biomedcentral.com/articles/10.1186/s12935-022-02555-5 https://link.springer.com/article/10.1186/s12935-022-02555-5 https://www.nature.com/articles/s41388-020-1179-6
O95997	Securin	Inhibition of separase	1. Activation (chaperoning) of separase 2. Inhibition of P53 3. Inhivition of DNA Repair 4. angiogenesis	Cancer, Psoriasis, Glomerulonephritis	1.c&m	1.ca&ce&ef	http://embor.embopress.org/content/17/7/1029.long https://pubmed.ncbi.nlm.nih.gov/22511756/
P60709	Actin	Cytoskeletal	Enforced moonlighting function of actin: Shigella recruits actin into comet-shaped tails that allow movement within the cytoplasm and invasion of neighboring cells.	1. Nemaline myopathy 3 2. dystonia 3. Baraitser-winter syndrome 1 4.Intracellular bacteria infection	1.c 2.c 3.c 4.m	1.ca 2.ca 3.ca 4.ef	https://omim.org/entry/161800 http://embor.embopress.org/content/17/7/1029.long
Q8IWX2	RHAMM	mitotic spindle/hyaluronan-binding protein	Extracellular RHAMM-CD44 partnering sustains CD44 surface display and enhances CD44-mediated signaling through ERK1 and ERK2 (ERK1/2); it might alsocontribute to tumor progression by enhancing and/or activating the latent tumor-promoting properties of CD	1. Venous thromboembolism 2. Inflamation and cancer	2.m	2.ef	http://www.ncbi.nlm.nih.gov/pmc/articles/PMC4745048/ http://www.ncbi.nlm.nih.gov/pubmed/23391595 https://www.ncbi.nlm.nih.gov/pmc/articles/PMC4508840/ https://www.ncbi.nlm.nih.gov/pmc/articles/PMC3828630/ https://www.mdpi.com/1422-0067/22/19/10313/htm
P50570	Dynamin	Membrane fission	1. Dynamic instability of microtubules in interphase; 2. Centrosome cohesion; 3. Role in cytokinesis; 4. Actin polymerization 5. Plays an important role in vesicular trafficking processes, in particular endocytosis. and more moon functions...	1. Lethal congenital contracture syndrome 5 Charcot-Marie-Tooth disease 2. myopathy, centronuclear, 1 3.cancer	1.c 2.c 3.m	1.ca 2.ce 3.ef	https://omim.org/entry/615368 https://omim.org/entry/606482 http://www.ncbi.nlm.nih.gov/pmc/articles/PMC3214065/ https://www.nature.com/articles/onc201350 https://www.ncbi.nlm.nih.gov/pmc/articles/PMC5363574/ https://www.ncbi.nlm.nih.gov/pmc/articles/PMC5363574/ https://www.frontiersin.org/articles/10.3389/fncel.2021.745940/full jeccr.biomedcentral.com/articles/10.1186/s13046-021-02045-y
Q5SW96	Low density lipoprotein receptor adapter protein 1 (Autosomal recessive hypercholesterolemia protein)	Adaptor for low-density lipoproteins (LDL) receptor endocytosis	Centrosomal assembly and cytokinesis	Hypercholesterolemia, familial, autosomal recessive	c	ca	https://omim.org/entry/603813 http://www.jci.org/articles/view/29415
A1A528	Centromere/kinetochore protein zw10 homolog	ZW10 (Centromere/kinetochore protein zw10 homolog)	Trafficking between the ER and Golgi	Osteosarcoma , cancer	c&m	ce&ef	http://journal.frontiersin.org/article/10.3389/fcell.2014.00025/full https://www.spandidos-publications.com/10.3892/ol.2020.11353 https://pubmed.ncbi.nlm.nih.gov/15126332/
Q15311	RalA-binding protein 1	RLIP76 (RalA-binding protein 1 - RALBP1)	1. Binding partner of Ap-2, epsin and Numb in interphase ending endocytosis. 2. ATP-dependent glutathione-conjugate transporter for small molecules. 3. mitochondrial fission 4. Spread, migration, and coord formation	1. Hypertension, Prostatic neoplasms, Myocardial Ischemia, atherosclerosis, Degenerative and inmune-mediated diseases 2. cancer, angiogenesis, drug resistance 3. Idiopathic epilepsy seizures	1.m 2.c&m 3.m	1.eb 2.ef 3.eb	http://www.ncbi.nlm.nih.gov/pmc/articles/PMC3473090/ http://www.ncbi.nlm.nih.gov/pubmed/16188027 http://www.ncbi.nlm.nih.gov/pubmed/23485460 https://www.ncbi.nlm.nih.gov/pmc/articles/PMC8268413/ https://www.mdpi.com/2072-6694/13/2/255/htm https://www.ncbi.nlm.nih.gov/pmc/articles/PMC2919285/ https://pubmed.ncbi.nlm.nih.gov/12888294/
P62826	GTP-binding nuclear protein Ran	Govern selective transport of proteins into the nucleus	1. In the intraciliary compartment mediates dissociation of Kif17 from its transport receptor and thereby completes import 2. control of DNA syntesis 3. spindle formation.	1. Carcinoma, 2. HIV infections, 3. Osteoarthritis, Keloid 4. Kennedy's disease	1.c&m 2.c 3.c	1.ce&ef 3.ca	http://www.ncbi.nlm.nih.gov/pubmed/18591255 https://www.frontiersin.org/articles/10.3389/fcell.2015.00082/full https://www.spandidos-publications.com/mmr/18/1/157 https://pubmed.ncbi.nlm.nih.gov/25917196/https://www.frontiersin.org/articles/10.3389/fcell.2020.00345/full https://www.mdpi.com/2072-6694/13/2/255/htm
P15144	CD13 (Aminopeptidase N)	Broad specificity aminopeptidase. Plays a role in the final digestion of peptides generated from hydrolysis of proteins by gastric and pancreatic proteases.	Peptide cleavage (enzymatic regulation of peptides/tumor cell invasion/differentiation/proliferation of apoptosis/motility/chemotaxis/antigen presentation) - Endocytosis (viral infection/cholesterol uptake) - Signaling (angiogenesis/adhesion/phagocytosis)	1. Urinary Bladder Neoplasms, cancer 2. Dermatitis, Allergic Contact 3.cholesterol gallstone disease	1.m 2.m 3.m	1.ef 2.ef 3.ef	http://www.ncbi.nlm.nih.gov/pmc/articles/PMC3870740/ https://www.pnas.org/doi/10.1073/pnas.1120790109 https://www.ncbi.nlm.nih.gov/pmc/articles/PMC7106361/ https://www.frontiersin.org/articles/10.3389/fonc.2020.01309/full https://journals.sagepub.com/doi/full/10.1177/1533033820980769 https://www.ncbi.nlm.nih.gov/pmc/articles/PMC4275706/ https://www.nature.com/articles/s41598-021-02923-7
P02489	alpha-crystallin A chain	Lens Crystallin	1. Heat-shock protein, autokinase, anti-apoptotic regulator, maintain homeostasis	1.Cataract, macular hypoplasia, cell migration, Autoimmune diseases, Uveitis 2.cancer	1.m 2.m	1.eb 2.ef	http://www.ncbi.nlm.nih.gov/pubmed/20434541 http://www.ncbi.nlm.nih.gov/pmc/articles/PMC3864005/ http://www.ncbi.nlm.nih.gov/pubmed/18326745/ http://www.ncbi.nlm.nih.gov/pubmed/19204237/ https://onlinelibrary.wiley.com/doi/abs/10.1002/prca.200900069
P02511	alpha-crystallin B chain	Lens Crystallin	Heat-shock protein, autokinase, anti-apoptotic regulator,	1. Myopathy, myofibrillar, fatal infantile hypertrophy, cataract, Cardiomyopathy dilated 1, Desmin-related myopathies, cell migration, dementia, sclerosis, inflamation 2.cancer	1.m 2.m	1.eb 2.eb&ef	http://www.ncbi.nlm.nih.gov/pubmed/10439447/ http://www.ncbi.nlm.nih.gov/pubmed/17568699/ http://www.ncbi.nlm.nih.gov/pubmed/18669646/ http://www.ncbi.nlm.nih.gov/pubmed/20813964 http://www.ncbi.nlm.nih.gov/pmc/articles/PMC3641337/ http://www.ncbi.nlm.nih.gov/pmc/articles/PMC3688542/ https://www.sciencedirect.com/science/article/abs/pii/S0006291X17309324 https://www.nature.com/articles/onc2011529
P60174	Triose phosphate isomerase EC:5.3.1.1	Catalyzes the reversible interconversion of dihydroxyacetone phosphate and D-glyceraldehyde 3-phosphate (glycolysis)	Interacts with the cytoplasmic domain of integrin alpha-IIB in platelets and therefore might have a specific role in platelet function	Hemolytic anemia due to triosephosphate isomerase deficiency	c	ca	https://pubmed.ncbi.nlm.nih.gov/16859644/ https://omim.org/entry/615512
P07355	Annexin-2	Intracellular function: Membrane binding	RNA binding and localization and DNA binding; found in the cytoplasm and nucleous. AnxA2 acts as a switch to turn off the c-myc IRES (internal ribosomal entry site) activity in the presence of calcium. AnxA2 regulates both the transport and subsequent translation of the c-myc mRNA, possibly by silencing the mRNA during its transport. On tissue acts as a plasminogen (PLG) activation. Extracellular…	Cancer, Leukemia, Osteoporosis	m	ef	http://www.ncbi.nlm.nih.gov/pubmed/22241862 http://www.ncbi.nlm.nih.gov/pmc/articles/PMC3282068/ https://www.ncbi.nlm.nih.gov/pmc/articles/PMC4741582/ https://www.nature.com/articles/s41598-018-29703-0 https://www.ncbi.nlm.nih.gov/pmc/articles/PMC8677036/ https://www.ncbi.nlm.nih.gov/pmc/articles/PMC8268605/ https://journals.physiology.org/doi/full/10.1152/physrev.00030.2001
P27797	Calreticulin	Intracellular function: Ca(2+)-binding (storage) protein in the lumen of the endoplasmic reticulum.	Extracellular function (non-classical secretion routes): Cell adhesion and migration; promotes tumour progression and metastasis; CD59 and LRP co-receptor signalling; the fragment vasostatin inhibits angiogenesis and tumour growth (secretory lysosomes) 2. interacts with the glucocorticoid receptor and prevents the receptor from binding to its response element. The same with androgen receptor and …	1.Cardiomyopathy, Myelofibrosis 2.cancer 3.ER stress, cardiac hypertrophy 4.fibrosis	1.m 2.m 3.m 4.c	1.ef 2.eb&ef 3.ef 4.ce&ef	http://www.ncbi.nlm.nih.gov/pmc/articles/PMC3966280/ http://www.ncbi.nlm.nih.gov/pubmed/23818963 http://www.ncbi.nlm.nih.gov/pmc/articles/PMC3819728/ http://www.ncbi.nlm.nih.gov/pmc/articles/PMC2830142/ http://mcr.aacrjournals.org/content/11/9/986.long http://www.ncbi.nlm.nih.gov/pmc/articles/PMC3656311/ https://journals.plos.org/plosone/article?id=10.1371/journal.pone.0274919
P09429	High mobility group protein B1	Intracellular function: A transcription factor	Extracellular function (non-classical secretion routes): A pro-inflammatory, pro-angiogenic cytokine; endochondrial ossification (secretory lysosomes; caspase 1-dependent). DNA repair. Chaperone. redox sensitive. Autophagy. Chemokine. mismatch repair. Base excision repair. Mitocondrial quality control. telomere mateniance. Tumour proliferation.	Esophageal Squamous Cell Carcinoma, Imflammation, Necrosis, sepsis. atherosclerosis	1.c&m	1.ca&ce&eb&ef	http://www.ncbi.nlm.nih.gov/pubmed/18631454 http://www.ncbi.nlm.nih.gov/pmc/articles/PMC3953289/ http://www.ncbi.nlm.nih.gov/pubmed/20969478/ https://pubmed.ncbi.nlm.nih.gov/29845254/ https://www.sciencedirect.com/science/article/pii/S2590028520300156
P07900	HSP90-alpha (Heat shock protein HSP 90-alpha)	Intracellular function: A molecular chaperone found in the cytoplasm and mitochondria. ATPase activity. protein folding, degradation, and scaffolding,	Extracellular function (non-classical secretion routes): A chaperone; MMP2 activation and wound healing (exosomes). Signal transduction. Pro-inflamatory. epithelial to mesenchymal transition (EMT). 2.metastasis.	1. Huntington disease 2. cancer	1.c 2.m	1.ce 2.ef	http://www.ncbi.nlm.nih.gov/pmc/articles/PMC4306584/ http://www.ncbi.nlm.nih.gov/pmc/articles/PMC3256905/ https://pubmed.ncbi.nlm.nih.gov/22989880/ https://www.frontiersin.org/articles/10.3389/fmolb.2022.982593/full
P62937	Peptidyl-prolyl cis-trans isomerase A EC:5.2.1.8	Intracellular function: Peptidyl-prolyl isomerase activity and a molecular chaperone found in the cytoplasm	Extracellular function (non-classical secretion routes): A proinflammatory cytokine (exosomes)	1.HIV infection 2. cancer, trhombosis, rheumatoid arthritis, sepsis, and asthma, alzheimer	2.c&m	2.ef	http://www.ncbi.nlm.nih.gov/pubmed/26008617 http://www.ncbi.nlm.nih.gov/pmc/articles/PMC4281390/ http://www.ncbi.nlm.nih.gov/pubmed/24176846/ https://www.nature.com/articles/s41419-018-0844-y
P01033	Erythroid-potentiating activity	Tissue inhibitor of metalloproteinases 1 .	Stimulates the proliferation of Erythroid progenitor cells 2. promote cell proliferation in a wide range of cell types, anti-apoptotic.	1.retinal degeneration, arthritis, parkinson 2. cancer	1.c 2.c&m	1.ca 2.ca&ef	http://onlinelibrary.wiley.com/doi/10.1016/j.febslet.2013.03.032/abstract;jsessionid=E8C9C8E9C555C27AFCDC9E78ECB12719.f03t02 http://www.ncbi.nlm.nih.gov/pubmed/16917503 http://onlinelibrary.wiley.com/doi/10.1002/mc.22269/full http://www.ncbi.nlm.nih.gov/pubmed/25470608 http://www.ncbi.nlm.nih.gov/pubmed/25263437 https://pubmed.ncbi.nlm.nih.gov/24895412/ https://pubmed.ncbi.nlm.nih.gov/22701711/ h…
P29474	Endothelial Nitric Oxide Synthase EC:1.14.13.39	Produces nitric oxide (NO) which is implicated in vascular smooth muscle relaxation through a cGMP-mediated signal transduction pathway	Synthesis of sulfate from sulfane or sulfide sulfur and superoxide. Bounding to caveolin at the plasma membrane can facilitate sulfate formation, provided sunlight is available. Sulfate enables cholesterol transport, and maintenance of sulfation in the extracellular matrix proteins is crucial for the health of the endothelial wall and of red blood cells and platelets. 2. neurotransmission and ant…	1. cancer, parkinson 2. Alzheimer disease, atherosclerosis, Hypertension, Ischemic stroke	1.c&m 2.c	1.ce&ef 2.ca	http://www.ncbi.nlm.nih.gov/pmc/articles/PMC4504617/ http://www.ncbi.nlm.nih.gov/pubmed/23745722 http://www.ncbi.nlm.nih.gov/pmc/articles/PMC2630458/ https://faseb.onlinelibrary.wiley.com/doi/abs/10.1096/fj.202002780R
P05089	Arginase EC:3.5.3.1	Arginine hydrolysis	Potentially regulates arginine-dependent immune functions such as T lymphocyte activation. inhibits T-cell proliferation. 2. Airwais responsiveness	1. Argininemia 2. cancer asthma	1.c 2.m	1.ca 2.ef	https://omim.org/entry/207800 http://onlinelibrary.wiley.com/doi/10.1002/ijc.24448/full http://www.ncbi.nlm.nih.gov/pubmed/17015747 http://www.ncbi.nlm.nih.gov/pubmed/16186186 https://pubmed.ncbi.nlm.nih.gov/30320132/ https://www.sciencedirect.com/science/article/pii/S0753332222002281
P41182	Bcl6 B-cell lymphoma 6 protein isoform 1	Transcriptional repressor which is required for germinal center formation and antibody affinity maturation	Bcl6 can control the type of immune cell that develops in the bone marrow—playing many roles in the development of B cells, T cells, macrophages, and other cells—including a primary role in enabling B-cells to generate specific antibodies against pathogen 2. BCL6 repress genes that control the cell cycle, cell death, terminal plasma cell differentiation, and DNA damage response	1. Microphthalmia, syndromic 2 2. Lymphoma, cancer	1.c 2.m	1.ce 2.ef	https://www.omim.org/entry/300485 https://www.ncbi.nlm.nih.gov/pmc/articles/PMC4041810/ https://www.ncbi.nlm.nih.gov/pmc/articles/PMC4800289/ https://www.ncbi.nlm.nih.gov/pubmed/27803134 https://pubmed.ncbi.nlm.nih.gov/26049022/
P07996	Thrombospondin 1	Adhesive glycoprotein that mediates cell-to-cell and cell-to-matrix interactions. Binds heparin.	1-TSP promotes replication,2-it modifies smooth muscle cell responses to contractile agents,3-TSP is involved in processes important to tissue remodeling,4-it promotes activation of the latent forms of transforming growth factors (L-TGFs)-beta 1) adaptive ER stress response. 2) Antiangiogenic 3) negative regulators of the inflammatory response 4) proatherogenic	1.Adrenocortical tumor progression and other cancers, cardiac infartion and other vascular diseases 2. metabolic syndrome, insulin resistance, arthritis, fibrosis	1.m 2.m	1.eb&ef 2.ef	https://www.ncbi.nlm.nih.gov/pubmed/11134136 http://journals.plos.org/plosone/article?id=10.1371/journal.pone.0161007 https://www.ncbi.nlm.nih.gov/pmc/articles/PMC3836064/ https://www.ncbi.nlm.nih.gov/pubmed/19485899 https://www.ncbi.nlm.nih.gov/pubmed/24443019 https://www.ncbi.nlm.nih.gov/pmc/articles/PMC4170613/ https://www.ncbi.nlm.nih.gov/pmc/articles/PMC8123789/ https://pubmed.ncbi.nlm.nih.g…
P05230	FGF1 (Fibroblast growth factor 1)	Important role in the regulation of cell survival, cell division, angiogenesis, cell differentiation and cell migration	Stimulates cell adhesion and/or motility upon export, facilitating specific steps in progression and metastasis	Retinoblastoma and other cancers	c&m	ef	https://www.ncbi.nlm.nih.gov/pubmed/23469107 https://pubmed.ncbi.nlm.nih.gov/7678836/ https://journals.plos.org/plosone/article?id=10.1371/journal.pone.0137486 https://onlinelibrary.wiley.com/doi/abs/10.1002/jcb.21667
P53350	PLK1 (Serine/threonine-protein kinase)	Serine/threonine-protein kinase, intracellular role in cell division and/or genomic stability	1 Breast-cancer-cell invasion by promoting phosphorylation of vimentin, which associates with integrines to modify cell invasion. 2 Plk1-mediated activation of G6PD is indispensable for its role to promote cell cycle progression and cancer cell growth both in vitro and in vivo.	Different types of cancer , polycystic kidney disease , rheumatoid arthritis	c&m	1.ef 2.ef	https://www.ncbi.nlm.nih.gov/pmc/articles/PMC3372538/ https://www.ncbi.nlm.nih.gov/pubmed/17434144 https://www.ncbi.nlm.nih.gov/pmc/articles/PMC5095310/ https://www.nature.com/articles/s41388-019-1023-z https://www.nature.com/articles/s41467-017-01647-5
P09382	Galectin-1	Modulating cell-cell and cell-matrix interactions	1.Proliferation, migration 2. antiinflamatory	1. Carcinoma, Keloid, osteoarthritis, pancreatitis, 2. neurodegeneration,autoinmune diseases, infection, asthma	1.m 2.c&m	1.ef 2.eb	https://www.ncbi.nlm.nih.gov/pmc/articles/pmid/24284396/ https://www.ncbi.nlm.nih.gov/pubmed/26792806 https://www.ncbi.nlm.nih.gov/pubmed/20828557 https://www.ncbi.nlm.nih.gov/pmc/articles/pmid/15972675/ https://www.ncbi.nlm.nih.gov/pmc/articles/PMC2775462/ https://www.ncbi.nlm.nih.gov/pmc/articles/pmid/15972675/ https://www.ncbi.nlm.nih.gov/pmc/articles/pmid/23121677/ https://journals.sagepub.co…
P09038	FGF2 (fibroblast growth factor 2)	accelerate wound closure by activating vascular endothelial cells and fibroblasts.	FGF2 cooperates with IL-17 to promote the pathogenesis of autoimmune arthritis by cooperating with IL-17 to induce inflammatory response.	1. Apert syndrome , cancer, fibrosis, sclerosis, atherosclerosis 2. infection, neuronal injury, neurodegenerative, alzheimer, Ischemia. 3. autoimmune arthritis	1.c&m 2.c&m 3.m	1.ef 2.eb 3.ef	https://omim.org/entry/101200 https://www.ncbi.nlm.nih.gov/pubmed/25999285 https://www.ncbi.nlm.nih.gov/pubmed/24988442 https://www.ncbi.nlm.nih.gov/pubmed/15481452 https://www.ncbi.nlm.nih.gov/pubmed/20455997 https://www.ncbi.nlm.nih.gov/pubmed/26729092 https://www.ncbi.nlm.nih.gov/pmc/articles/PMC4020823/ https://pubmed.ncbi.nlm.nih.gov/11967021/ https://www.nature.com/articles/s41598-020-75584…
P22090	S4 (40S ribosomal protein S4, Y isoform 1)	Ribosomal protein	Regulation of development (Turner syndrome: female gonadal insufficiency)	Turner syndrome, preclampsia	m	ca	https://www.ncbi.nlm.nih.gov/pubmed/8358435 https://europepmc.org/article/pmc/pmc3708827 https://www.ahajournals.org/doi/full/10.1161/hypertensionaha.117.10250
P35268	L22 (60S ribosomal protein L22)	Ribosomal protein	Forms ribonucleoprotein particles (RNP) with Epstein-Barr-encoded small RNA in B lymphocytes	Monoallelically inactivated in 10% of Tcell lymphoblastic leukemia, cancer	m	eb	https://www.ncbi.nlm.nih.gov/pmc/articles/PMC3845021/ https://www.spandidos-publications.com/or/32/1/139
P06396	Gelsolin	Calcium-regulated, actin-modulating protein that binds to the plus (or barbed) ends of actin monomers or filaments, preventing monomer exchange (end-blocking or capping). It can promote the assembly of monomers into filaments (nucleation) as well as sever filaments already formed. Plays a role in ciliogenesis.	Controlling apoptosis, 2. extracelular actin scavenger , scavenger or carrier of bioactive lipids, scavenger of others...	1.Amyloidosis 5, Finnish type , 2. cancer, 3. myocardial infarction, rheumatoid arthritis, and multiple sclerosis, Alzheimer, 4.sepis	1.c 2.c&m 3.c&m 4.m	1.ca 2.eb&ef 3.eb 4.eb	https://www.ncbi.nlm.nih.gov/pubmed/2176481 https://www.ncbi.nlm.nih.gov/pmc/articles/PMC4713486/ https://www.ncbi.nlm.nih.gov/pubmed/26408687 https://www.oncotarget.com/article/10557/text/https://www.ncbi.nlm.nih.gov/pmc/articles/PMC3006327/ https://www.ncbi.nlm.nih.gov/pubmed/19246681 https://www.ncbi.nlm.nih.gov/pmc/articles/PMC3430645/ https://www.ncbi.nlm.nih.gov/pubmed/19625752 https://www.…
P00338	Lactate dehydrogenase	Pyruvate fermentation to lactate.	Protein translation factor	1.Glycogen storage disease XI 2.cancer, fibrosis	1.c 2.c&m	1.ca 2.ce&ef	https://omim.org/entry/612933 https://www.ncbi.nlm.nih.gov/pmc/articles/PMC4712768/ https://www.ncbi.nlm.nih.gov/pmc/articles/PMC4637298/ https://www.ncbi.nlm.nih.gov/pmc/articles/pmid/22923663/ https://www.ncbi.nlm.nih.gov/pmc/articles/PMC6308051/ https://pubmed.ncbi.nlm.nih.gov/28983605/
P19367	Hexokinase	Glycolysis	Controlling apoptosis, other unknown functions	1. Hemolytic anemia due to hexokinase deficiency Neuropathy, motor and sensory, Russe type , retinitis pigmentosa, diabetes, hyperinsulinism, neurodegeneration, schizophrenia 2. cancer	1.c&m 2.m	1.ca&ce 2.ef	https://www.ncbi.nlm.nih.gov/pubmed/24018046 https://www.ncbi.nlm.nih.gov/pubmed/21781351/ https://www.ncbi.nlm.nih.gov/pubmed/26427411 https://pubmed.ncbi.nlm.nih.gov/23859901/ https://www.ncbi.nlm.nih.gov/pmc/articles/PMC4583907/
P10809	60 kDa heat shock protein, mitochondrial	Implicated in mitochondrial protein import and macromolecular assembly. May facilitate the correct folding of imported proteins. May also prevent misfolding and promote the refolding and proper assembly of unfolded polypeptides generated under stress conditions in the mitochondrial matrix.	Immunomodulator Receptor for HDL	1. Spastic paraplegia 13, 2. autosomal dominant Leukodystrophy hypomyelinating, 3 Coronary Heart disease (CHD), cancer 4.inflamatory diseases	1.c 2.c 3.m 4.m	1.ca 2.ca 3.ef 4.ef	https://www.ncbi.nlm.nih.gov/pubmed/12059985 https://www.ncbi.nlm.nih.gov/pmc/articles/PMC1400608/ https://www.ncbi.nlm.nih.gov/pubmed/16333979/ https://www.sciencedirect.com/science/article/pii/S2213231719304665https://www.ncbi.nlm.nih.gov/pubmed/26442925 https://www.ncbi.nlm.nih.gov/pmc/articles/PMC4741687/ https://www.ncbi.nlm.nih.gov/pmc/articles/PMC4960334/
Q7Z4W1	L-xylulose reductase	Catalyzes the NADPH-dependent reduction of several pentoses, tetroses, trioses, alpha-dicarbonyl compounds and L-xylulose.	Participates in the uronate cycle of glucose metabolism. May play a role in the water absorption and cellular osmoregulation in the proximal renal tubules by producing xylitol, an osmolyte, thereby preventing osmolytic stress from occurring in the renal tubules. Similar to human DCXR, Cbr2 (Carbonyl reductase) from golden hamster (P26h) and cow (P25b) is essential for sperm-zona pellucida interac…	1.Pentosuria 2. cancer	1.c 2.m	1.ca 2.ef	https://omim.org/entry/260800 http://cebp.aacrjournals.org/cgi/pmidlookup?view=long&pmid=18086765 http://cebp.aacrjournals.org/content/16/12/2615.long https://onlinelibrary.wiley.com/doi/abs/10.1111/j.1600-0560.2006.00661.x https://sci-hub.ru/10.1111/brv.12108
P51608	Methyl-CpG-binding protein 2	Chromosomal protein that binds to methylated DNA. It can bind specifically to a single methyl-CpG pair. It is not influenced by sequences flanking the methyl-CpGs. Mediates transcriptional repression through interaction with histone deacetylase and the corepressor SIN3A. Binds both 5-methylcytosine (5mC) and 5-hydroxymethylcytosine (5hmC)-containing DNA, with a preference for 5-methylcytosine (5m…	It also regulates microRNA biogenesis. MeCP2 phosphorylation induces a direct interaction with DGCR8, leading to reduced microRNA processing and retardation of dendritic growth. Regulates dendritic morphology, synaptic transmission, spontaneous neurotransmission, and short-term synaptic plasticity in the central nervous system	Angelman syndrome, Mental retardation, X-linked, syndromic 13, Rett syndrome, Autism, Encephalopathy, neonatal severe, due to MECP2 mutations 2. Mental retardation, X-linked syndromic, Lubs type 3. cancer, ephilepsy	1.c&m 2.c&m 3.m?	1.ca 2.ce 3.ce&ef&eb	https://omim.org/entry/312750 https://omim.org/entry/300260 https://www.ncbi.nlm.nih.gov/pubmed/25613065 https://www.nature.com/articles/s41389-020-00258-y https://www.ncbi.nlm.nih.gov/pmc/articles/PMC7348137/ https://www.nature.com/articles/s41389-020-00258-y
P09104	Gamma-enolase	Conversion of 2-phosphoglycerate to phosphoenolpyruvate (Glycolysis)	It has neurotrophic and neuroprotective effects on rather a broad spectrum of neurons in the central nervous system (promotes cell survival)	Cancer,	m	ef	https://www.ncbi.nlm.nih.gov/pmc/articles/PMC4010394/ https://www.mdpi.com/2073-4409/11/15/2363 https://pubmed.ncbi.nlm.nih.gov/32398667/
P15291	Beta-1,4-galactosyltransferase 1	The Golgi complex form catalyzes the production of lactose in the lactating mammary gland and could also be responsible for the synthesis of complex-type N-linked oligosaccharides in many glycoproteins as well as the carbohydrate moieties of glycolipids.	The cell surface form functions as a recognition molecule during a variety of cell to cell and cell to matrix interactions, as those occurring during development and egg fertilization, by binding to specific oligosaccharide ligands on opposing cells or in the extracellular matrix.	1. Congenital disorder of glycosylation, type IId 2.cancer, osteoarthritis	1.c 2.m	1.ca 2.ef	https://omim.org/entry/607091 https://www.ncbi.nlm.nih.gov/pubmed/11901181 https://www.ncbi.nlm.nih.gov/pmc/articles/pmid/26191157/ http://www.jbc.org/cgi/pmidlookup?view=long&pmid=15611127 https://aacrjournals.org/clincancerres/article/11/24/8615/188924/Tumor-1-4-Galactosyltransferase-IV-Overexpression https://www.ncbi.nlm.nih.gov/pmc/articles/PMC5927517/ https://www.ncbi.nlm.nih.gov/pmc/article…
P27635	L10 ribosomal protein	Component of the 60S ribosomal subunit	Negative regulator of c-Jun in transcription. transcription cofactor inhibiting the activity of AP-1 transcription factors	1.Autism, susceptibility to, X-linked 5 2.cancer	1.c 2.m	1.ca 2.ef	https://omim.org/entry/300847 https://www.ncbi.nlm.nih.gov/pubmed/16331298 https://portlandpress.com/bioscirep/article/41/12/BSR20211577/230380/Deregulation-of-ribosomal-proteins-in-human https://www.ncbi.nlm.nih.gov/pmc/articles/PMC7699173/ https://pubmed.ncbi.nlm.nih.gov/8780716/
P62913	60S ribosomal protein L11	ribosomal protein, part of 60S subunit	Binds to and inhibits HDM2, a ubiquitin ligase, which results in stabilization of p53 tumor suppressor protein. stabilizes and activates p53, and induces a cell cycle arrest. Suppresses c-Myc activity	1.Diamond-Blackfan anemia 7 2.cancer	1.c 2.m	1.ca 2.eb	https://omim.org/entry/612562 https://www.ncbi.nlm.nih.gov/pmc/articles/pmid/15152193/ https://www.ncbi.nlm.nih.gov/pmc/articles/pmid/25544755/ https://www.sciencedirect.com/science/article/pii/S0014579315010169
P62081	40S ribosomal protein S7	ribosomal protein, part of 40S subunit	Binds to and inhibits HDM2, a ubiquitin ligase, which results in stabilization of the p53 tumor suppressor protein	1.Diamond-Blackfan anemia 8 2.cancer	1.c 2.m	1.ca 2.eb&ef	https://omim.org/entry/612563 https://pubmed.ncbi.nlm.nih.gov/17310983/ https://www.sciencedirect.com/science/article/abs/pii/S1078143919300122
P61254	60S ribosomal protein L26	ribosomal protein, part of 60S subunit	regulates (increases) translation of p53 tumor suppressor protein after DNA damage, leading to cell cycle arrest and apoptosis binds 5' UTR of p53 mRNA	1.Diamond-Blackfan anemia 11, 2.cancer	1.c 2.m	1.ca 2.eb	https://omim.org/entry/614900 https://pubmed.ncbi.nlm.nih.gov/16213212/ https://www.mdpi.com/2073-4409/10/11/3239/htm
P19338	Nucleolin	Nucleolin is the major nucleolar protein of growing eukaryotic cells. It is found associated with intranucleolar chromatin and pre-ribosomal particles. It induces chromatin decondensation by binding to histone H1. It is thought to play a role in pre-rRNA transcription and ribosome assembly. May play a role in the process of transcriptional elongation. Binds RNA oligonucleotides with 5'-UUAGGG-3' …	1. regulates (decreases) translation of p53 tumor suppressor protein binds 5' UTR of p53 mRNA. 2. Membrane receptor with a function depending on the ligand (antitumoral, protumoral...)	Cancer	m	eb&ef	https://europepmc.org/article/ppr/ppr508329 https://pubmed.ncbi.nlm.nih.gov/16213212/ https://www.sciencedirect.com/science/article/abs/pii/S0300908415001029 https://www.ncbi.nlm.nih.gov/pmc/articles/PMC3983879/
Q9H211	DNA replication factor Cdt1	Helps load proteins onto chromatin to create the pre-replication complex for initiating DNA replication	Role in mitosis localizes to kinetochores through binding to the Hec1 component of the Ndc80 complex	Meier-Gorlin syndrome 4 2.cancer	1.c 2.c&m	1.ca 2.ce&ef	https://omim.org/entry/613804 https://www.ncbi.nlm.nih.gov/pmc/articles/PMC3366049/ https://www.ncbi.nlm.nih.gov/pmc/articles/PMC3554066/ https://content.iospress.com/articles/cancer-biomarkers/cbm210389 https://pubmed.ncbi.nlm.nih.gov/35253732/
P13922	Bifunctional dihydrofolate reductase-thymidylate synthase	Key enzyme in folate metabolism. Contributes to the de novo mitochondrial thymidylate biosynthesis pathway. Catalyzes an essential reaction for de novo glycine and purine synthesis, and for DNA precursor synthesis. Binds its own mRNA and that of DHFRL1.	binds DHFR mRNA regulation of DHFR synthesis methotrexate inhibits interaction	Megaloblastic anemia due to dihydrofolate reductase deficiency	c	ca	https://omim.org/entry/613839 https://pubmed.ncbi.nlm.nih.gov/10737138/
P34896	Serine hydroxymethyltransferase, cytosolic	Interconversion of serine and glycine.	binds mRNA binds the 5' untranslated region (UTR) of its own mRNA	1.Smith-Magenis syndrome 2.cancer 3.cardiovascular	1.c 2.c&m 3.c	1.ca 2.eb&ef 3.ca	https://omim.org/entry/182144 https://www.ncbi.nlm.nih.gov/pubmed/26125758 https://www.ncbi.nlm.nih.gov/pubmed/25194438 https://www.ncbi.nlm.nih.gov/pubmed/23474074 https://www.ncbi.nlm.nih.gov/pmc/articles/pmid/17420066/ https://www.ncbi.nlm.nih.gov/pmc/articles/PMC3296836/ https://www.ncbi.nlm.nih.gov/pmc/articles/PMC2958941/ https://www.ncbi.nlm.nih.gov/pubmed/25412303 https://pubmed.ncbi.nlm.…
Q9P2J5	Leucine--tRNA ligase, cytoplasmic	Catalyzes the specific attachment of an amino acid to its cognate tRNA in a two step reaction: the amino acid (AA) is first activated by ATP to form AA-AMP and then transferred to the acceptor end of the tRNA. Exhibits a post-transfer editing activity to hydrolyze mischarged tRNAs.	GTPase-activating protein (GAP) senses intracellular leucing concentration and binds to Rag GTPase Rag signals to mTORC1 promotes translocation of mTORC1 to the lysosomal membrane	1.Infantile liver failure syndrome 1 2.mitochondrial pathologies, cardiomyopathy, MELAS, MIDD 3.cancer	1.c 2.c&m 3.c&m	1.ca 2.ca 3.ce&ef	https://omim.org/entry/182290 https://www.ncbi.nlm.nih.gov/pmc/articles/PMC3927953/ https://www.ncbi.nlm.nih.gov/pmc/articles/PMC6954236/ https://www.sciencedirect.com/science/article/pii/S0167488920302470 https://pubmed.ncbi.nlm.nih.gov/31924757/ https://www.ncbi.nlm.nih.gov/pmc/articles/PMC8052342/ https://www.ncbi.nlm.nih.gov/pmc/articles/PMC8399643/
P47897	Glutamine--tRNA ligase	Plays a critical role in brain development. ATP + L-glutamine + tRNA(Gln) = AMP + diphosphate + L-glutaminyl-tRNA(Gln).	interacts with ASK1 (Fas ligation activated apoptosis signal-regulating kinase 1) to inhibit apoptosis induced by ASK1 protein-protein interaction increased under conditions of increased glutamine concentration	1.Microcephaly, progressive, seizures, and cerebral and cerebellar atrophy 2. neurodegenerative 3. autoinmune, atherosclerosis, cancer	1.c 2.m 3.c&m	1.ca 2.eb 3.ce&ef	https://omim.org/entry/615760 http://www.jbc.org/content/276/8/6030.long https://pubmed.ncbi.nlm.nih.gov/11096076/ https://www.ncbi.nlm.nih.gov/pmc/articles/PMC7726780/ https://journals.plos.org/plosone/article?id=10.1371/journal.pone.0116096
Q15046	Lysine--tRNA ligase	Catalyzes the specific attachment of an amino acid to its cognate tRNA in a 2 step reaction: the amino acid (AA) is first activated by ATP to form AA-AMP and then transferred to the acceptor end of the tRNA.	When secreted acts as a cytokine binds to macrophages and peripheral blood mononuclear cells increases TNF-alpha production by target cells increases target cell migration. transcriptional regulation, cytokine-like signaling, and transport of proteins to the cell membrane. Membranous KRS formed a complex with 67LR and integrin α6β1 to mediate extracellular signal-regulated kinase 1/2 (ERK1/2)/c-J…	1.Charcot-Marie-Tooth disease, recessive intermediate, B Deafness, autosomal recessive 89 2.inflamation, cancer metastasis	1.c 2.c&m	1.ca 2.ce&ef	https://omim.org/entry/613641 http://www.jmb.or.kr/journal/viewJournal.html?doi=10.4014/jmb.1511.11056 https://www.ncbi.nlm.nih.gov/pmc/articles/PMC4673294/ https://www.frontiersin.org/articles/10.3389/fcell.2020.599765/full https://linkinghub.elsevier.com/retrieve/pii/S1471-4914(13)00132-9 https://pubmed.ncbi.nlm.nih.gov/24558064/
Q16637	Survival motor neuron protein	The SMN complex plays a catalyst role in the assembly of small nuclear ribonucleoproteins (snRNPs), the building blocks of the spliceosome. Thereby, plays an important role in the splicing of cellular pre-mRNAs. Dissociation by the SMN complex of CLNS1A from the trapped Sm proteins and their transfer to an SMN-Sm complex triggers the assembly of core snRNPs and their transport to the nucleus. Ens…	May also play a role in the metabolism of small nucleolar ribonucleoprotein (snoRNPs) 2. anti-apoptotic popierties, transcriptional and post-transcriptional gene regulation.	1.Spinal muscular atrophy-1 Spinal muscular atrophy-2 Spinal muscular atrophy-3 Spinal muscular atrophy-4 2.Osteoarthritis. amyotrophic lateral sclerosis (ALS)	1.c 2.c&m	1.ca 2.ca	https://omim.org/entry/253550 https://www.ncbi.nlm.nih.gov/pmc/articles/PMC3916123/
Q9H2X9	Solute carrier family 12 member 5	K-Cl cotransporter (ion transporter)	A structural protein orchestrating the organization of the cytoskeleton in neuronal structures and new findings on the regulation of KCC2 by protease-mediated cleavage and on the structural role of KCC2 in spine morphogenesis and glutamate receptor clustering Crucial role of KCC2 in IGF-1-induced cell migration and invasion. KCC2 promotes cervical cancer cell migration and invasion by an ion tran…	1.Epilepsy, Hyperalgesia 2. cancer	1.c 2.c&m	1.ca 2.eb&ef	https://www.ncbi.nlm.nih.gov/pmc/articles/PMC4819609/ https://www.ncbi.nlm.nih.gov/pmc/articles/PMC3240877/ https://www.ncbi.nlm.nih.gov/pmc/articles/PMC3752043/ https://physoc.onlinelibrary.wiley.com/doi/full/10.1113/jphysiol.2011.214635 https://www.ncbi.nlm.nih.gov/pmc/articles/PMC6811597/
Q10589	Bone marrow stromal antigen 2	interferon-inducible restriction factor	It also acts as a pattern recognition receptor inducing NF-KappaB-dependent proinflammatory gene expression in virus infected cells. Tetherin has also been implicated in cellular processes that are unrelated to immunity, such as the organization of the apical actin network and membrane microdomains or stabilization of the Golgi apparatus	1. HIV-1 and murine leukemia virus infection, 2. rheumatoid arthritis, cancer	1.c 2.m	1.eb 2.ef	https://www.ncbi.nlm.nih.gov/pmc/articles/PMC4393144/ https://pubmed.ncbi.nlm.nih.gov/24782851/ https://www.sciencedirect.com/science/article/abs/pii/S0006291X13008267 https://pubmed.ncbi.nlm.nih.gov/19879838/https://www.nature.com/articles/s41598-018-35710-y https://pubmed.ncbi.nlm.nih.gov/19879838/
P00813	Adenosine Deaminase	Catalyzes the hydrolytic deamination of adenosine and 2-deoxyadenosine. Plays an important role in purine metabolism and in adenosine homeostasis. Modulates signaling by extracellular adenosine, and so contributes indirectly to cellular signaling events.	Capacity as a regulator of the concentration of extracellular adenosine that is able to activate adenosine receptors (ARs). To act as a costimulator, promoting T-cell proliferation and differentiation mainly by interacting with the differentiation cluster CD26. Another role is the ability of ADA to act as an allosteric modulator of ARs	1.Severe combined immunodeficiency due to ADA deficiency 2.cancer, hypoxia, aging, asthma, Chronic Obstructive Lung Disease (GOLD)	1.c 2.m	1.ca 2.eb	https://omim.org/entry/102700 https://www.ncbi.nlm.nih.gov/pubmed/20590444 https://www.ncbi.nlm.nih.gov/pmc/articles/pmid/16670267/ http://www.jbc.org/content/279/20/20993.long https://www.ncbi.nlm.nih.gov/pmc/articles/PMC3886277/ https://www.ncbi.nlm.nih.gov/pmc/articles/PMC4297891/ https://www.ncbi.nlm.nih.gov/pmc/articles/PMC4200810/ http://dx.doi.org/10.1002/ajpa.20019
P14618	Pyruvate kinase PKM	Glycolytic enzyme that catalyzes the transfer of a phosphoryl group from phosphoenolpyruvate (PEP) to ADP, generating ATP.	It would act as potential sites of recognition and/or binding for ZP glycoproteins when located in the sperm head. 2. PKM2 suppresses TTP protein levels by promoting its phosphorylation, ubiquitination, and proteasome degradation, reducing its mRNA turnover ability. PKM2 is functionally involved in multiple cellular processes in different subcellular locations, including metabolism control, trans…	Hepatocellular carcinoma, Carcinoma, Osteoporosis, atherosclerosis ,	c&m	ca&ef	https://www.ncbi.nlm.nih.gov/pmc/articles/PMC4813677/ https://www.ncbi.nlm.nih.gov/pmc/articles/PMC4772106/ https://www.ncbi.nlm.nih.gov/pubmed/24058770/ http://onlinelibrary.wiley.com/doi/10.1016/j.febslet.2014.04.011/full https://www.ncbi.nlm.nih.gov/pmc/articles/PMC4162182/
P04075	Fructose-bisphosphate aldolase A	Plays a key role in glycolysis and gluconeogenesis.	ALDOA is located at the internal side of the plasma membrane or at the acrosomal membrane. The observation of ALDOA in both the head and the flagellum of human spermatozoa is an original result	1.Glycogen storage disease XII 2.cancer	1.c 2.m	1.ca 2.ef	https://omim.org/entry/611881 https://pubmed.ncbi.nlm.nih.gov/29657328/
P45880	Voltage-dependent anion-selective channel protein 2	Ion channel. voltage-dependent anion channel (VDAC) located in the mitochondrial outer membrane is a metabolic link between glycolysis and oxidative phosphorylation.	Ceramides bind VDAC2 to trigger mitochondrial apoptosis. Discrete site on the cytoplasmic side of VDAC2's pore likely supports Bak insertion and apoptosis	cancer	m	eb&ef	https://www.nature.com/articles/s41467-018-07309-4 https://www.nature.com/articles/s41419-018-1015-x https://pubmed.ncbi.nlm.nih.gov/30327144/ https://www.frontiersin.org/articles/10.3389/fonc.2017.00004/https://www.ncbi.nlm.nih.gov/pmc/articles/PMC6478893/ https://journals.physiology.org/doi/full/10.1152/physrev.00026.2020
Q99973	Telomerase protein component 1	Component of the telomerase ribonucleoprotein complex that is essential for the replication of chromosome termini.	Responsible for the localizing and stabilizing vault RNA (vRNA) association in the vault ribonucleoprotein particle. Binds to TERC	1.Cancer 2. multidrug resistance	1.c 2.m	1.ce 2.ef	https://www.sciencedirect.com/science/article/abs/pii/S0378111920306703 https://www.mdpi.com/1422-0067/22/22/12121 https://www.ncbi.nlm.nih.gov/pmc/articles/PMC2193651/
P50747	Biotin--protein ligase	Post-translational modification of specific protein by attachment of biotin. Acts on various carboxylases such as acetyl-CoA-carboxylase, pyruvate carboxylase, propionyl CoA carboxylase, and 3-methylcrotonyl CoA carboxylase.	Acts as a biotin-independent transcriptional repressor interacting with HDAC1, HDAC2 and HDAC7	1.Holocarboxylase synthetase deficiency 2. cancer	1.c 2.m	1.ca 2.eb	https://omim.org/entry/253270 https://dx.doi.org/10.1007/s10571-008-9330-x https://www.ncbi.nlm.nih.gov/pmc/articles/PMC3741220/
Q9H009	Nascent polypeptide-associated complex subunit alpha-2	Prevents inappropriate targeting of non-secretory polypeptides to the endoplasmiMore ...	Is involved in the ribosome biogenesis. In ALL eukaryotes cells.	Mutations and deletions are lethal in early development	c&m	ca	https://pubmed.ncbi.nlm.nih.gov/21071677/
P21980	Protein-glutamine gamma-glutamyltransferase 2	Cytoplasm/Catalyzes protein cross-linking	(1) Nucleus/Regulates gene expression; (2) Extracellular region/Cell adhesion.	1. Cancer. 2.celiac disease, neurodegenerative disease, diabetes, 3. multiple sclerosis, reumathoid arthritis	1.m 2.c 3.m	1.ef 2.ca 3.ef	https://www.ncbi.nlm.nih.gov/pubmed/26244572 https://www.ncbi.nlm.nih.gov/pmc/articles/PMC4233112/ http://www.ncbi.nlm.nih.gov/pubmed/22015769 https://pubmed.ncbi.nlm.nih.gov/22394545/ https://onlinelibrary.wiley.com/doi/abs/10.1002/humu.9511 https://arthritis-research.biomedcentral.com/articles/10.1186/ar3899 https://nn.neurology.org/content/8/4/e998
Q99988	Growth/differentiation factor 15	Extracellular region/Secretion protein involved in apoptosis	Nucleus/Gene regulation	1. Cancer, 2. inlamation, cardiovascular diseases such as hypertrophy, heart failure, atherosclerosis, endothelial dysfunction, obesity, insulin resistance, diabetes, and chronic kidney diseases in diabetes	1.m 2.c	1.eb&ef 2.ef	https://www.ncbi.nlm.nih.gov/pmc/articles/PMC4613816/ https://www.ncbi.nlm.nih.gov/pmc/articles/PMC4706809/ https://www.ncbi.nlm.nih.gov/pmc/articles/pmid/26909594/ https://www.ncbi.nlm.nih.gov/pmc/articles/PMC7373942/ https://www.ncbi.nlm.nih.gov/pmc/articles/PMC4684795 https://www.ncbi.nlm.nih.gov/pmc/articles/PMC4530250/ http://www.ncbi.nlm.nih.gov/pubmed/25893289 http://www.ncbi.nlm.nih.gov/p…
Q15723	ETS-related transcription factor	Nucleus/Morphology and terminal differentiation	Cytoplasm/Transformation	Cancer	c&m	ef	http://www.ncbi.nlm.nih.gov/pubmed/34457065 http://www.ncbi.nlm.nih.gov/pubmed/27446923 http://www.ncbi.nlm.nih.gov/pubmed/34237252 http://www.ncbi.nlm.nih.gov/pubmed/11984530 http://www.ncbi.nlm.nih.gov/pubmed/34520582
P36897	TGF-beta receptor type-1	Cell surface/Type I transmembrane protein	Nucleus/Participates in gene regulation	Loeys-Dietz syndrome 1 (LDS1) Multiple self-healing squamous epithelioma (MSSE) 2.cancer, fibrosis	1.c 2.c&m	1.ce 2.eb&ef	https://omim.org/entry/609192 https://omim.org/entry/132800 https://www.ncbi.nlm.nih.gov/pmc/articles/pmid/22772368/ https://www.ncbi.nlm.nih.gov/pmc/articles/PMC4347693/ http://onlinelibrary.wiley.com/doi/10.1016/j.febslet.2006.04.033/full
Q99714	3-hydroxyacyl-CoA dehydrogenase type-2	Functions in mitochondrial tRNA maturation. Part of mitochondrial ribonuclease P More ...	It may contribute to the neuronal dysfunction associated with Alzheimer disease.	2-methyl-3-hydroxybutyryl-CoA dehydrogenase deficiency (MHBD deficiency) Mental retardation, X-linked, syndromic, 10 (MRXS10) Mental retardation, X-linked 17 (MRX17) 2. Alzheimer	1.c 2.m	1.ca 2.ef	https://omim.org/entry/300438 https://omim.org/entry/309590 https://pubmed.ncbi.nlm.nih.gov/29480196/
P04637	p53	Mitochondria/Promoting mitochondrial membrane permeabilization	Nucleus/Transcription factor	Squamous cell carcinoma of the head and neck (HNSCC) Lung cancer (LNCR) Papilloma of choroid plexus (CPP) Basal cell carcinoma 7 (BCC7) Adrenocortical carcinoma (ADCC)	c&m	ca&eb	https://www.ncbi.nlm.nih.gov/pmc/articles/PMC5187803/ https://www.ncbi.nlm.nih.gov/pmc/articles/PMC5187803/figure/ijms-17-02003-f001/
P08253	72 kDa type IV collagenase	Extracellular region/Secretion protein involved in proteolysis	Nucleus/Regulates gene expression	1. Multicentric osteolysis, nodulosis, and arthropathy (MONA) 2. cancer	1.c 2.c&m	1.ca 2.ef	https://omim.org/entry/259600 https://www.nature.com/articles/cddiscovery201736 https://pubmed.ncbi.nlm.nih.gov/36076910/ https://www.ncbi.nlm.nih.gov/pmc/articles/PMC9455801/
P00533	Epidermal growth factor receptor	Cell surface/Membrane receptor tyrosine kinase for EGF	Nucleus/Co-transcription factor	Lung cancer (LNCR) Inflammatory skin and bowel disease, neonatal, 2 (NISBD2)	c&m	ef	https://www.ncbi.nlm.nih.gov/pmc/articles/PMC4891141/ https://www.ncbi.nlm.nih.gov/pmc/articles/pmid/26016774/
P12830	E-cadherin	Cell surface/Involved in cell adhesion	Nucleus/Gene regulation	Hereditary diffuse gastric cancer (HDGC) Endometrial cancer (ENDMC) Ovarian cancer (OC) Breast cancer, lobular (LBC)	c&m	ca&eb	https://www.ncbi.nlm.nih.gov/pmc/articles/PMC4196647/ http://www.ncbi.nlm.nih.gov/pubmed/10339573 http://www.ncbi.nlm.nih.gov/pubmed/30401720 https://pubmed.ncbi.nlm.nih.gov/20457567/
P35222	Catenin beta-1	Cytoplasm/Interaction with catenins and actins	Nucleus/Transcription factor	Colorectal cancer (CRC) Pilomatrixoma (PTR) Medulloblastoma (MDB) Ovarian cancer (OC) Mesothelioma, malignant (MESOM) Mental retardation, autosomal dominant 19 (MRD19)	c&m	ce&ef	https://www.ncbi.nlm.nih.gov/pmc/articles/PMC2644079/ http://www.ncbi.nlm.nih.gov/pubmed/25633194 http://www.ncbi.nlm.nih.gov/pubmed/20627076
				protein function classifications
				m : moonlighting	pathology is linked to the moonlighting function
				c : cannonical	pathology is linked to the moonlighting function
				ca : cause because absence of activity	The pathology is caused by an absence of the protein function
				ce : cause because excesse of activity	The pathology is caused by an excess of the protein function
				eb : effect going back	The protein function is activated by the pathological conditions and it tries to go back to the non pthological state (damage delay/compensation/reversion)

## Sheet: Table_S2
Moonlighting proteins involved in EMT
EMT negative-regultatory proteins have not been included in the list. (no going-back functions are inclulded)
atf2	https://jeccr.biomedcentral.com/articles/10.1186/s13046-016-0383-2
erk2	https://www.pnas.org/doi/pdf/10.1073/pnas.1811923116
ptrh2	https://www.nature.com/articles/s41420-020-00357-0
gpi	https://www.spandidos-publications.com/ijo/46/3/1275
neuropilin1	https://www.ncbi.nlm.nih.gov/pmc/articles/PMC4084996/
gapdh	https://pubmed.ncbi.nlm.nih.gov/27878251/
ABCB1	https://academic.oup.com/noa/article/3/1/vdab030/6256722
Thymidylate synthase	https://www.nature.com/articles/s41416-020-01095-x
Phosphoglycerate kinase	https://pubmed.ncbi.nlm.nih.gov/32705252/
Cyclooxygenase-1	https://www.ncbi.nlm.nih.gov/pmc/articles/PMC4673270/
Peroxiredoxin-6	https://www.karger.com/Article/Fulltext/495934
Lysyl hydroxylase isoform	https://pubmed.ncbi.nlm.nih.gov/32585183/
S4	https://www.ncbi.nlm.nih.gov/pmc/articles/PMC6393244/
Ku70/Ku80	https://www.ncbi.nlm.nih.gov/pmc/articles/PMC7346019/
Hes 1 protein	https://www.jcancer.org/v09p0757.htm
rpl5	https://cancerci.biomedcentral.com/articles/10.1186/s12935-022-02555-5
MDM2	https://pubmed.ncbi.nlm.nih.gov/28817834/
Securin	https://www.ncbi.nlm.nih.gov/pmc/articles/PMC5696190/
RHAMM	https://www.ncbi.nlm.nih.gov/pmc/articles/PMC3828630/
CD13 (Aminopeptidase N)	https://www.ncbi.nlm.nih.gov/pmc/articles/PMC4275706/
Dynamin	https://www.nature.com/articles/onc201350
Centromere/kinetochore protein zw10 homolog	https://www.spandidos-publications.com/10.3892/ol.2020.11353
RalA-binding protein 1	https://www.ncbi.nlm.nih.gov/pmc/articles/PMC8268413/
GTP-binding nuclear protein Ran	https://www.frontiersin.org/articles/10.3389/fcell.2020.00345/full
CD13 (Aminopeptidase N)	https://www.nature.com/articles/s41598-021-02923-7
alpha-crystallin B chain	https://www.sciencedirect.com/science/article/abs/pii/S0006291X17309324
Annexin-2	https://www.ncbi.nlm.nih.gov/pmc/articles/PMC4741582/
Calreticulin	https://journals.plos.org/plosone/article?id=10.1371/journal.pone.0274919
High mobility group protein B1	https://pubmed.ncbi.nlm.nih.gov/29845254/
HSP90-alpha	https://pubmed.ncbi.nlm.nih.gov/22989880/
Erythroid-potentiating activity	https://pubmed.ncbi.nlm.nih.gov/24895412/
Endothelial Nitric Oxide Synthase	https://faseb.onlinelibrary.wiley.com/doi/abs/10.1096/fj.202002780R
Arginase	https://pubmed.ncbi.nlm.nih.gov/30320132/
Bcl6 B-cell lymphoma 6 protein isoform 1	https://pubmed.ncbi.nlm.nih.gov/26049022/
Thrombospondin 1	https://pubmed.ncbi.nlm.nih.gov/24223867/
FGF1 (Fibroblast growth factor 1)	https://www.sciencedirect.com/science/article/abs/pii/S0006291X15305386
PLK1 (Serine/threonine-protein kinase)	https://www.ncbi.nlm.nih.gov/pmc/articles/PMC5095310/
Galectin-1	https://journals.sagepub.com/doi/full/10.1177/1758835918794622
FGF2 (fibroblast growth factor 2)	https://pubmed.ncbi.nlm.nih.gov/24610459/
L22 (60S ribosomal protein L22)	https://aacrjournals.org/cancerres/article/79/13_Supplement/3782/635751
Gelsolin	https://link.springer.com/article/10.1186/s12929-015-0197-0
Lactate dehydrogenase	https://www.nature.com/articles/s41419-021-03641-8
Hexokinase	https://aacrjournals.org/cancerres/article/81/13_Supplement/2840/668740/Abstract-2840-HK1-induces-epithelial-mesenchymal
Methyl-CpG-binding protein 2	https://www.nature.com/articles/s41389-020-00258-y
Gamma-enolase	https://www.mdpi.com/2073-4409/11/15/2363
Beta-1,4-galactosyltransferase 1	https://www.ncbi.nlm.nih.gov/pmc/articles/PMC6912435/
40S ribosomal protein S7	https://www.sciencedirect.com/science/article/abs/pii/S1078143919300122
Nucleolin	https://europepmc.org/article/ppr/ppr508329
Solute carrier family 12 member 5	https://physoc.onlinelibrary.wiley.com/doi/full/10.1113/jphysiol.2011.214635
Bone marrow stromal antigen 2	https://www.nature.com/articles/s41598-018-35710-y
Pyruvate kinase PKM	https://www.ncbi.nlm.nih.gov/pmc/articles/PMC4217454/
Fructose-bisphosphate aldolase A	https://pubmed.ncbi.nlm.nih.gov/32530543/
Telomerase protein component 1	https://www.sciencedirect.com/science/article/abs/pii/S0378111920306703

## Sheet: Table_S3
Table S3
Canonical functions are cause but moonlighting functions are effect of the pathology
	cause by absence	Pathology	Alternative Names	Function	References
	Anion Exchanger 1	Spherocytosis	SLC4A1 , Solute Carrier Family Member 1 (Diego Blood Group), RTA1A, CD233, EPB3, AE1, FR, SW, WR, DI, Solute Carrier Family, Anion Exchanger, Member 1 (Erythrocyte Membrane Protein Band, Diego Blood Group), Solute Carrier Family (Anion Exchanger), Member	It is the main glycoprotein present in erythrocytes responsible for the exchange of Cl- with HCO3-. Its deficiency can produce congenital hemolytic anemia characterized by the production of sphere-shaped red blood cells, due to the difficulty of controlling the flow of the ions described (Spherocytosis).	https://www.ncbi.nlm.nih.gov/books/NBK539797/
	Fumarase	fumarase deficiency disease	FH , Fumarate Hydratase, Mitochondrial, HsFH, Epididymis Secretory Sperm Binding Protein, HLRCC, MCUL1, FMRD, LRCC, MCL.	Mutations in the FH gene disrupt the enzyme's ability to help convert fumarate to malate, interfering with the function of this reaction in the citric acid cycle. Impairment of the process that generates energy for cells is particularly harmful to cells in the developing brain, and this impairment results in the signs and symptoms of fumarase deficiency.	https://www.ncbi.nlm.nih.gov/pmc/articles/PMC6122040/
	methyl-CpG-binding protein 2	mental retardation	MECP2 , Methyl-CpG Binding Protein, Methyl-CpG-Binding Protein, MeCp-2 Protein, MRX16, MRX79, RTT, Methyl CpG Binding Protein (Rett Syndrome), Mental Retardation, X-Linked 16, Mental Retardation, X-Linked 79, Methyl CpG Binding Protein, Rett Syndrome, AUT	MECP2 is a nuclear proteins that contains a methyl-CpG binding domain (MBD), which is capable of binding to methylated DNA. MECP2 is dispensible in stem cells, but is essential for embryonic development. MECP2 gene mutations are the cause of most cases of Rett syndrome, a progressive neurologic developmental disorder and one of the most common causes of cognitive disability in females.	https://www.ncbi.nlm.nih.gov/pmc/articles/PMC2847695/
	Securin	Cancer	PTTG1 , PTTG1 Regulator Of Sister Chromatid Separation, Securin, HPTTG, PTTG, EAP1, Tumor-Transforming Protein 1, ECRAR, TUTR1, Endogenous Cardiac Regeneration-Associated Regulator, Pituitary Tumor-Transforming Gene 1 Protein, Pituitary Tumor-Transforming	Lack of canonical function : Securin ensures the meticulous segregation of chromosomes during mitosis and both over- and under-expression cause genetic instability.	https://pubmed.ncbi.nlm.nih.gov/22819078/ https://www.ncbi.nlm.nih.gov/pmc/articles/PMC5563453/ https://molecular-cancer.biomedcentral.com/articles/10.1186/1476-4598-3-18
	PKM	cardiomyopathy and heart failure	PKM , Pyruvate Kinase M1/2, THBP1, OIP3, PK3, PKM2, Cytosolic Thyroid Hormone-Binding Protein, Thyroid Hormone-Binding Protein 1, Pyruvate Kinase Muscle Isozyme, Threonine-Protein Kinase PKM2, Tyrosine-Protein Kinase PKM2, Pyruvate Kinase, Muscle, Pyruvat	deletion of PKM1 exacerbates cardiac dysfunction and fibrosis in response to pressure overload. Inducible overexpression of PKM1 in cardiomyocytes protects the heart against transverse aortic constriction–induced cardiomyopathy and heart failure. At the mechanistic level, PKM1 is required for the augmentation of glycolytic flux, mitochondrial respiration, and ATP production under pressure overloa…	https://www.ahajournals.org/doi/10.1161/CIRCULATIONAHA.121.054885
	cause by excess	Pathology	Alternative Names	Function	References
	Telomerase Component 1	Cancer	TEP1, Telomerase Associated Protein 1, TLP1 2 3 4 5, P240 2 3 4 5, TP1 2 3 4 5, VAULT2 2 3 5, TROVE1 2 3 5, Telomerase Protein Component 1, TROVE Domain Family, Member 1, P80 Telomerase Homolog, Telomerase Protein 1, Telomerase-Associated Protein 1	Telomerase-associated protein 1 (TEP1) gene has been associated with increased risk of breast, colorectal, hepatocellular, lung and stomach cancer. It is a component of the telomerase ribonucleoprotein complex that is essential for the replication of chromosome termini (PubMed:19179534)	https://pubmed.ncbi.nlm.nih.gov/27305982/
	LDHA	Cancer	Lactate Dehydrogenase A, Cell Proliferation-Inducing Gene 19 Protein, Renal Carcinoma Antigen NY-REN-59, L-Lactate Dehydrogenase A Chain, LDH Muscle Subunit, EC 1.1.1.27, LDH-A, LDH-M, Epididymis Secretory Sperm Binding Protein Li 133P, Proliferation-Indu	LDHA is closely associated with cancer growth and progression. It is known that glycolysis is necessary for the G1 to S phase transition in the cell cycle and downregulation of glycolysis stops the cell in the G1 phase of the cell cycle, indicating that glucose metabolism plays an important role in the regulation of cell proliferation	https://cmbl.biomedcentral.com/articles/10.1186/s11658-020-00228-7
	MDM2	Cancer	MDM2 , MDM2 Proto-Oncogene, MDM2 Proto-Oncogene, E3 Ubiquitin Protein Ligase, E3 Ubiquitin-Protein Ligase Mdm2, Oncoprotein Mdm2, MGC5370, Hdm2, Mdm2, Transformed 3T3 Cell Double Minute 2, P53 Binding Protein (Mouse), Mdm2, Transformed 3T3 Cell Double Min	MDM2 mediates ubiquitination of p53/TP53, leading to its degradation by the proteasome, inhibiting cell cycle arrest and apoptosis. MDM2 overexpression also can act as a strongly promoter of EMT process.	https://cancerci.biomedcentral.com/articles/10.1186/s12935-019-0937-4
	Hexokinase I	Hyperinsulinism	HK1, Hexokinase 1, Brain Form Hexokinase, Hexokinase Type I, Hexokinase-1, Hexokinase-A, EC 2.7.1.1 4 48, Glycolytic Enzyme, Hexokinase IR, Hexokinase, EC 2.7.1 48, NEDVIBA, HK1-Ta, HK1-Tb, HK1-Tc, HMSNR, HXK1, RP79, HK I, HKD, HKI, HK	Hexokinases phosphorylate glucose to produce glucose-6-phosphate, the first step in most glucose metabolism pathways. Forced expression of mammalian HK-I in mouse insulinoma (MIN-6) cells or rat islets also led to increases in glucose metabolism and augmentation of basal insulin secretion	https://www.ncbi.nlm.nih.gov/pmc/articles/PMC3636634/
	HSP90a	Neurodegenerative Diseases	HSP90AA1 , Heat Shock Protein 90 Alpha Family Class A Member 1, HSP90N, Hsp89, Hsp90, HSPC1, HSPCA, Heat Shock Protein 90kDa Alpha (Cytosolic), Class A Member 1, Lipopolysaccharide-Associated Protein, Heat Shock 90kDa Protein 1, Alpha, Renal Carcinoma Ant	The heat shock response (HSR) is a protective gene expression program that is activated by conditions that cause proteotoxic stress. This allows the recovery of cellular homeostasis, for example through the expression of Hsp90. Hsp90 represents a conservative strategy, since it seeks to recover the native conformation of misfolded proteins. But in the case of pathologies such as Huntington’s dise…	https://www.ncbi.nlm.nih.gov/pmc/articles/PMC6834326/ https://academic.oup.com/hmg/article/23/10/2737/615447
	NOS	Parkinson	NOS1, Nitric Oxide Synthase 1, NNOS, Peptidyl-Cysteine S-Nitrosylase NOS1, Nitric Oxide Synthase 1 (Neuronal), Nitric Oxide Synthase, Brain, Constitutive NOS, EC 1.14.13.39, Neuronal NOS, NOS Type I, NC-NOS, N-NOS, BNOS, NOS, IHPS1	Nitric oxide synthase (NOS) may create excess nitric oxide that contributes to neurodegeneration in Parkinson's disease (PD).	https://www.ncbi.nlm.nih.gov/pmc/articles/PMC2630458/
Preventive (e-b) functions are predominant at early stages and symptomatic (e-f) functions at later stages of the pathology
	protective against pathological conditions	Pathology	Alternative Names	Function	References
	Heat Shock Proteins	Ex: Huntington’s disease, polyglutamine (polyQ) diseases	HSPA1A, Heat Shock Protein Family A (Hsp70) Member 1A, HSPA1, Heat Shock 70 KDa Protein 1A, HSP70.1, HSP72, DnaK-Type Molecular Chaperone HSP70-1, Heat Shock 70 KDa Protein 2, HSP70.1/HSP70.2, HSP70, HSX70, HSP90AA1 , Heat Shock Protein 90 Alpha Family Cl	Having too many misfolded proteins can lead to aggregation of proteins and potentially cause different diseases. HSPs help protect cells against the toxicity of misfolded proteins. The activation of Hsp90 responses seeks to recover the conformation of these misfolded proteins, especially those that for different reasons have exposed their hydrophobic amino acids. In this sense it is a generally p…	https://www.ncbi.nlm.nih.gov/pmc/articles/PMC7137528/ https://www.ncbi.nlm.nih.gov/pmc/articles/PMC5666004/
	La Protein	Ex: healthy cells, cancer	SSB, Small RNA Binding Exonuclease Protection Factor La, Lupus La Protein, La Autoantigen, La/SSB, LARP3, La, La Ribonucleoprotein Domain Family, Member, Sjoegren Syndrome Type B Antigen, Sjogren Syndrome Antigen B, SS-B, Sjogren Syndrome Antigen B (Autoa	La is an abundant phosphoprotein that protects polymerase III transcripts from 3'-5' exonucleolytic degradation and facilitates their folding, preventing cellular expression mechanisms. Although it has also been reported overexpressed in certain types of cancer. This protective role means that the depletion of its expression in tumor cells has been described as a factor that sensitizes cancer cel…	https://www.sciencedirect.com/science/article/abs/pii/S002228362030629X
	Glutathione Peroxidase-4		GPX4, Glutathione Peroxidase 4, PHGPx, MCSP, Phospholipid Hydroperoxide Glutathione Peroxidase, Phospholipid Hydroperoxidase, Selenoprotein GPX4, EC 1.11.1.12, GSHPx-4, GPx-4, Phospholipid Hydroperoxide Glutathione Peroxidase, Mitochondrial, Glutathione P	Glutathione peroxidase 4 has a major role in protecting mitochondria from oxidative damage and maintaining oxidative phosphorylation complexes in gut epithelial cells. GPX4 knockdown increased levels of mitochondrial reactive oxygen species and oxidized lipid and decreased mitochondrial adenosine triphosphate levels and mitochondrial membrane potential. GPX4 in adipocytes protects against inflamm…	https://pubmed.ncbi.nlm.nih.gov/22634395/ https://pubmed.ncbi.nlm.nih.gov/35031697/
	ERCC2 (Excision Repair 2)	Cancer	ERCC2 , ERCC Excision Repair 2, TFIIH Core Complex Helicase Subunit, EM9, XPD, Excision Repair Cross-Complementing Rodent Repair Deficiency, Complementation Group, General Transcription And DNA Repair Factor IIH Helicase Subunit XPD, TFIIH Basal Transcrip	This protein is involved in transcription-coupled nucleotide excision repair and is an integral member of the basal transcription factor BTF2/TFIIH complex, a complex implicated in the mechanism to repair damage to DNA. XPD localizes in mitochondria and protects the mitochondrial genome from oxidative DNA damage	https://www.ncbi.nlm.nih.gov/gene/2068 https://pubmed.ncbi.nlm.nih.gov/25969448/
	Preventive functions in pathological conditions	Pathology	Alternative Names	Function	References
	Sodium/Nucleoside Cotransporter 1	Tumour growth ( inhibiting tumour growth)	SLC28A1, Solute Carrier Family 28 Member 1, CNT1, Solute Carrier Family 28 (Sodium-Coupled Nucleoside Transporter), Member 1, Solute Carrier Family 28 (Concentrative Nucleoside Transporter), Member 1, Sodium-Coupled Nucleoside Transporter 1, Concentrative	hCNT1 restoration in pancreatic cancer cells significantly altered cell-cycle progression and phosphorylation status of key signal-transducing kinases, promoted poly-(ADP-ribose) polymerase hyperactivation and cell death and reduced cell migration.	https://www.nature.com/articles/cddis2013173
	Cytochrome C	Cancer development	CYCS, Cytochrome C (Somatic), CYC, HCS 2, Cytochrome C, THC4	disruption of normal apoptosome formation and function may lead or contribute to tumor development and progression.	https://deepblue.lib.umich.edu/bitstream/handle/2027.42/44410/10495_2005_Article_5384695.pdf
	Fumarate Hydratase	DNA damage	FH, Fumarate Hydratase, Fumarase, Fumarate Hydratase, Mitochondrial, EC 4.2.1.2, HsFH, Epididymis Secretory Sperm Binding Protein, HLRCC, MCUL1, FMRD, LRCC, MCL	protects cells from DNA damage when the damage translocates the protein to nucleus	https://www.cell.com/iscience/pdf/S2589-0042(21)01323-7.pdf
	Protection Canonical Functions and pathology-activated protection by moonlighting functions
	Effect going-back	Pathology	Alternative Names	Function	References
	Survival motor neuron protein (SMN)	osteoarthritis, sclerosis, Neurodegenerative diseases	SMN1 , Survival Of Motor Neuron 1, Telomeric, SMNT, TDRD16A, Gemin-1, BCD541, GEMIN1, SMA1, SMA2, SMA3, Survival Motor Neuron Protein, Tudor Domain Containing 16A, Component Of Gems 1, SMA@, SMA, SMN, Spinal Muscular Atrophy (Werdnig-Hoffmann Disease, Kug	SMN modulates almost every aspect of RNA metabolism, including transcription, splicing, biogenesis of snRNPs, snoRNPs, telomerase, the 3′-end processing of histone mRNAs, translation, selenoprotein synthesis, stress granule formation and mRNA transport. SMN regulates other functions, including but not limited to DNA repair, cell signaling, endocytosis, autophagy and the neuronal cytoskeleton. SMN…	https://pubmed.ncbi.nlm.nih.gov/24237934/ https://www.ncbi.nlm.nih.gov/pmc/articles/PMC5325804/
	Thrombospondin-1 (TSP1)		PRSS55, Serine Protease 55, T-SP1, UNQ9391, CT153, Testis Serine Protease 1, Protease, Serine 55, TSP1, Probable Serine Protease UNQ9391/PRO34284, Tryptophan/Serine Protease	TSP1 acts as an angiogenesis inhibitor by stimulating endothelial cell apoptosis, inhibiting endothelial cell migration and proliferation, and regulating vascular endothelial growth factor bioavailability and activity. THBS1 is the most studied gene among the THBS family. It plays a functional role in inhibiting tumor growth, cell migration, and neovascularization; it also acts as an endogenous t…	https://www.ncbi.nlm.nih.gov/pmc/articles/PMC5663619/ https://journals.plos.org/plosone/article?id=10.1371/journal.pone.0161007
	Effect going-forward	Pathology	Alternative Names	Function	References
	Beta 4-Galactosyltransferase 1 (β4Gal-T1)		B4GALT1, Beta-1,4-Galactosyltransferase 1, Beta4Gal-T1, Beta-N-Acetylglucosaminylglycopeptide Beta-1,4-Galactosyltransferase, N-Acetyllactosamine Synthase, GGTB2, UDP-Galactose:Beta-N-Acetylglucosamine Beta-1,4-Galactosyltransferase 1, Beta-N-Acetylglucos	B4GALT1 plays a critical role in ccRCC development and progression	https://pubmed.ncbi.nlm.nih.gov/27092876/ https://pubmed.ncbi.nlm.nih.gov/15611127/
